# Supplementary material for: Microbiological Biodiversity of Regional Cow, Goat and Ewe Milk Cheeses Produced in Poland and Antibiotic Resistance of Lactic Acid Bacteria Isolated from Them
Source: Animals (Basel). 2022 Dec 31;13(1):168. doi: 10.3390/ani13010168 (PMC9817895; doi:10.3390/ani13010168)
Supplement: Supplementary file 1 [file animals-13-00168-s001.zip]

Archive with 4 entries (4 files):
- Table S1 Reference strains.pdf
- Table S2 Genus species specific primers.pdf
- Table S3 Antibiotic resistance genes.pdf
- Table S4 LAB isolates Antibiotic resistance.pdf
